# Supplementary material for: What Do Pneumocystis Organisms Tell Us about the Phylogeography of Their Hosts? The Case of the Woodmouse Apodemus sylvaticus in Continental Europe and Western Mediterranean Islands
Source: PLoS One. 2015 Apr 1;10(4):e0120839. doi: 10.1371/journal.pone.0120839 (PMC4382281; doi:10.1371/journal.pone.0120839)
Supplement: S1 Fig — (TXT) [file pone.0120839.s002.txt]

>P.f.sp. Squirel
GCATGTTGTTTAATTCGATAACCCACGATAAATCTTACCACTTCTTGTATATTACATGTATGTCAAAGTATATGTATTACAGGTGTTGCATGGCTGTCTTTAGTTCGTGTTGTGAAATGTTAGGTTAATTCCGAGAACGAACGCAACCCTTATCTTTAATTGATAATTAACTT-AAAGAAGTATCTTTCCATAAGAAGGAATAATTAGGATGAAGACAAGTCCTCATGACCCTTATGAAGTGGGCTACAGACGTGCCACAATGATTTCCCCAATAGGAAGCAAAGACG---TTAAGTCAGAGCTAATCCCAGAAAAGAAATATAAGTACGG------------------------------CT-GGTTTT--CTG-CGAAATC-TGTTTT-AGCAGACTGTTTAAAATTGAATTATT-AATAGGTATAGCACTGGATGTCT-CATTTAAAGTT---TGTAGGGAATACGGAAGTATTTTCCTTAGATATTTAATCTCAGAATGATTAATAAGGA-----TGTTAAATAGTCGGACTTCTTGCGATAAGGTGGGAG
>P.muris
-----------------ATAACCCCAGACAAATCTTACCACTTCTTGCATAATA-------GA-TTTA----TCTATTACAGGTGTTGCATGGCTGTCTTTAGTTCGTGTTGT-AAATGTAAGGTTCATTCCGAGAACGAACGCAATCCTTATCTTTAATT--AAATT--CTTTAAAGAAGTATCTTTCGATAAGAAGGAATAATTAGGATGAAGACAAGTCCTCATGACCCTTATGGAGTGGGCTACAGACGTGCCGCAAAAATTTCTACAATGGGAAGCAAAGATC----CAATTCCGAGCCAATCCTT-AAAAGAAATTAAAGTACGGATAAGAAT-------------------------GGTTTT--CTG-CGAAATC-TATTTT-AGTAGATGATTTA---TTATTTTATT-AGTGGGTATAGCACTGAATATCTGTAATTTGAATTACAAGAAGGGAGTATGAAAGTACTTACTTTGGATATTTAATCTCAGAATAACTAATAAGAAG-ATAAGATAAATTCTCAGACTTTTTGCGATAAGGTGAAAA
>Cal7
GCATGTTGTTTAATTCGATAACCCACGACAAATCTTACCACTTCTTGCATAATA-------GAATTTTATTTTCTATTACAGGTGTTGCATGGCTGTCTTTAGTTCGTGTTGTGAAATGTTAGGTTTATTCCGATAACGAACGCAATCCTTATCTTTAATT--CTATT--CTT-AAAGAAGTATCTTTCGACAAGAAAGAATAATTAGGATGAAGACAAGTCCTCATGACCCTTATGGAGTGGGCTACAGACGTGCCACAAAGATTTCTACAAAAGGAAGCAAAGATGATAATAAGTCTGAGCGAATCCCT-AAAAGAAATTGAAGTACGAATAAGAATCTGGAACTCGATTCTTTGAAGGCTGGGTTTT-CCTG-GGAAATCCTATTTT-AGTAGATGATTTA--TTAATTTTATT-AGTAGGTATAGCACTGAATATC--TAAT-ATCAAT---AGAAAGGAGTATGAAAGTACTTACTTTGGATATTTAATCTCAGAATAACTAATAAGTTG----TAATAAGTTATCAGACTTCTTGCGATAAGGTGAGGA
>Cal8
GCATGTTGTTTAATTCGATAACCCACGACAAATCTTACCACTTCTTGCATAATA-------GAATTTTATTTTCTATTACAGGTGTTGCATGGCTGTCTTTAGTTCGTGTTGTGAAATGTTAGGTTTATTCCGATAACGAACGCAATCCTTATCTTTAATT--CTATT--CTT-AAAGAAGTATCTTTCGACAAGAAAGAATAATTAGGATGAAGACAAGTCCTCATGACCCTTATGGAGTGGGCTACAGACGTGCCACAAAGATTTCTACAAAAGGAAGCAAAGATGATAATAAGTCTGAGCGAATCCCT-AAAAGAAATTGAAGTACGAATAAGAATCTGGAACTCGATTCTTTGAAGGCT-GGTTTT--CTG-CG-AATC-TATTTT-AGTAGATGATTTA--TTAATTTTATT-AGTAGGTATAGCACTGAATATC--TAAT-ATCAAT---AGAAAGGAGTATGAAAGTACTTACTTTGGATATTTAATCTCAGAATAACTAATAAGTTG----TAATAAGTTATCAGACTTCTTGCGATAAGGTGAGGA
>Cor2
GCATGTTGTTTAATTCGATAACCCACGACAAATCTTACCACTTCTTGCATAATA-------GAATTTTATTTTCTATTACAGGTGTTGCATGGCTGTCTTTAGTTCGTGTTGTGAAATGTTAGGTTTATTCCGATAACGAACGCAATCCTTATCTTTAATT--CTATT--CTT-AAAGAAGTATCTTTCGACAAGAAAGAATAATTAGGATGAAGACAAGTCCTCATGACCCTTATGGAGTGGGCTACAGACGTGCCACAAAGATTTCTACAAAAGGAAGCAAAGATGATAATAAGTCTGAGCGAATCCCT-AAAAGAAATTGAAGTACGAATAAGAATCTGGAACTCGATTCTTTGAAGGCT-GGTTTT--CTG-CGAAATC-TATTTT-AGTAGATGATTTA--TTAATTTTATT-AGTAGGTATAGCACTGAATATC--TAAT-ATCAAT---AGAAAGGAGTATGAAAGTACTTACTTTGGATATTTAATCTCAGAATAACTAATAAGTTG----TAATAAGTTATCAGACTTCTTGCGATAAGGTGAGGA
>Spa4
GCATGTTGTTTAATTCGATAACCCACGACAAATCTTACCACTTCTTGCATAATA-------GAATTTAA-TTTCTATTACAGGTGTTGCATGGCTGTCTTTAGTTCGTGTTGTGAAATGTTAGGTTTATTCCGATAACGAACGCAATCCTTATCTTTAATT--CTATT--CTT-AAAGAAGTATCTTTCGACAAGAAAGAATAATTAGGATGAAGACAAGTCCTCATGACCCTTATGGAGTGGGCTACAGACGTGCCACAAAGATTTCTACAAAAGGAAGCAAAGATG---TTAAGTCTGAGCGAATCCCT-AAAAGAAATTGAAGTACGAATAAGAATCTGAAACTCGATTCTTTGAAAGCT-GGTTTT--CTG-CG-AATC-TATTTT-AGTAGATGATTTA--TTTATTTTATT-AGTAGGTATAGCACTGAATATC--TAAT-AAAATT---AGAAAGGAGTATGAAAGTACTTACTTTGGATATTTAATCTCAGAATAACTAATAAGTTG----TAATAAGTTATCAGACTTCTTGCGATAAGGTGAGGA
>Spa15
GCATGTTGTTTAATTCGATAACCCACGACAAATCTTACCACTTCTTGCATAATA-------GAATTTAA-TTTCTATTACAGGTGTTGCATGGCTGTCTTTAGTTCGTGTTGTGAAATGTTAGGTTTATTCCGATAACGAACGCAATCCTTATCTTTAATT--CTATT--CTT-AAAGAAGTATCTTTCGACAAGAAAGAATAATTAGGATGAAGACAAGTCCTCATGACCCTTATGGAGTGGGCTACAGACGTGCCACAAAGATTTCTACAAAAGGAAGCAAAGATG---TTAAGTCTGAGCGAATCCCT-AAAAGAAATTGAAGTACGAATAAGAATCTGGAACTCGATTCTTTGAAGGCTGGGTTTT-CCTG-CGAAATC-TATTTT-AGTAGATGATTTATTTTATTTTTATT-AGTAGGTATAGCACTGAATATC--TAAT-AAAATT---AGAAAGGAGTATGAAAGTACTTACTTTGGATATTTAATCTCAGAATAACTAATAAGTTG----TAATAAGTTATCAGACTTCTTGCGATAAGGTGAGGA
>Spa19Mon5Por15
GCATGTTGTTTAATTCGATAACCCACGACAAATCTTACCACTTCTTGCATAATA-------GAATTTAA-TTTCTATTACAGGTGTTGCATGGCTGTCTTTAGTTCGTGTTGTGAAATGTTAGGTTTATTCCGATAACGAACGCAATCCTTATCTTTAATT--CTATT--CTT-AAAGAAGTATCTTTCGACAAGAAAGAATAATTAGGATGAAGACAAGTCCTCATGACCCTTATGGAGTGGGCTACAGACGTGCCACAAAGATTTCTACAAAAGGAAGCAAAGATG---TTAAGTCTGAGCGAATCCCT-AAAAGAAATTGAAGTACGAATAAGAATCTGAAACTCGATTCTTTGAAAGCT-GGTTTT--CTG-CGAAATC-TATTTT-AGTAGATGATTTA--TTTATTTTATT-AGTAGGTATAGCACTGAATATC--TAAT-AAAATT---AGAAAGGAGTATGAAAGTACTTACTTTGGATATTTAATCTCAGAATAACTAATAAGTTG----TAATAAGTTATCAGACTTCTTGCGATAAGGTGAGGA
>Mon6
GCATGTTGTTTAATTCGATAACCCACGACAAATCTTACCACTTCTTGCATAATA-------GAATTTAA-TTTCTATTACAGGTGTTGCATGGCTGTCTTTAGTTCGTGTTGTGAAATGTTAGGTTTATTCCGATAACGAACGCAATCCTTATCTTTAATT--CTATT--CTT-AAAGAAGTATCTTTCGACAAGAAAGAATAATTAGGATGAAGACAAGTCCTCATGACCCTTATGGAGTGGGCTACAGACGTGCCACAAAGATTTCTACAAAAGGAAGCAAAGATG---TTAAGTCTGAGCGAATCCCT-AAAAGAAATTGAAGTACGAATAAGAATCTGAAACTCGATTCTTTGAAAGCT-GGTTTT--CTG-CGAAATC-TATTTT-AGTAGATGATTTA--TTTATTTTATT-AGTAGGTATAGCACTGGATATC--TAAT-AAAATT---AGAAAGGAGTATGAAAGTACTTACTTTGGATATTTAATCTCAGCATAACTAATAAGTTG----TAATAAGTTAT-------------------------
>Mn58
GCATGTTGTTTAATTCGATAACCCACGACAAATCTTACCACTTCTTGCATAATA-------GAATTTAA-TTTCTATTACAGGTGTTGCATGGCTGTCTTTAGTTCGTGTTGTGAAATGTTAGGTTTATTCCGATAACGAACGCAATCCTTATCTTTAATT--CTATT--CTT-AAAGAAGTATCTTTCGACAAGAAAGAATAATTAGGATGAAGACAAGTCCTCATGACCCTTATGGAGTGGGCTACAGACGTGCCACAAAGATTTCTACAAAAGGAAGCAAAGATG---TTAAGTCTGAGCGAATCCCT-AAAAGAAATTGAAGTACGAATAAGAATCTGAAACTCGATTCTTTGAAAGCTGGGTTTT-CCTG-CGAAATCCTATTTT-AGTAGATGATTTATTTTATTTTTATTTAGTAGGTATAGCACTGAATATC--TAAT-AAAATT---AGAAAGGAGTATGAAAGTACTTACTTTGGATATTTAATCTCAGAATAACTAATAAGTTG----TAATAAGTTATCAGACTTCTTGCGATAAGGTGAGGA
>Pyr14
GCATGTTGTTTAATTCGATAACCCACGACAAATCTTACCACTTCTTGCATAATA-------GAATTTAA-TTTCTATTACAGGTGTTGCATGGCTGTCTTTAGTTCGTGTTGTGAAATGTTAGGTTTATTCCGATAACGAACGCAATCCTTATCTTTAATT--CTATT--CTT-AAAGAAGTATCTTTCGACAAGAAAGAATAATTAGGATGAAGACAAGTCCTCATGACCCTTATGGAGTGGGCTACAGACGTGCCACAAAGATTTCTACAAAAGGAAGCAAAGATG---TTAAGTCTGAGCGAATCCCT-AAAAGAAAT-GAAGTACGAATAAGAATCTGAAACTCGATTCTTTGAAAGCT-GGTTTT--CTG-CG-AATC-TATTTT-AGTAGATGATTTA--TTTATTTTATT-AGTAGGTATAGCACTGAATATC--TAAT-AAAATT---AGAAAGGAGTATGAAAGTACTTACTTTGGATATTTAATCTCAGAATAACTAATAAGTTG----TAATAAGTTATCAGACTTCTTGCGATAAGGTGAGGA
>Pyr3
GCATGTTGTTTAATTCGATAACCCACGACAAATCTTACCACTTCTTGCATAATA-------GAATTTAA-TTTCTATTACAGGTGTTGCATGGCTGTCTTTAGTTCGTGTTGTGAAATGTTAGGTTTATTCCGATAACGAACGCAATCCTTATCTTTAATT--CTATT--CTT-AAAGAAGTATCTTTCGACAAGAAAGAATAATTAGGATGAAGACAAGTCCTCATGACCCTTATGGAGTGGGCTACAGACGTGCCACAAAGATTTCTACAAAAGGAAGCAAAGATG---TTAAGTCTGAGCGAATCCCT-AAAAGAAAT-GAAGTACGAATAAGAATCTGGAACTCGATTCTTTGAAGGCTGGGTTTT--CTGCCG-AATC-TATCCT-AGTAGATGAATTA--TCTATTTTATTTAGTAGGTATAGCACTGAATATC--TAAT-AAAATT---AGAAAGGAGTATGAAAGTACTTACTTTGGATATTTAATCTCAGAATAACTAATAAGTTG----TAATAAGTTATCAGACTTCTTGCGATAAGGTGAGGA
>Sc12
GCATGTTGTTTAATTCGATAACCCACGACAAATCTTACCACTTCTTGCATAATA-------GAATTTTATTTTCTATTACAGGTGTTGCATGGCTGTCTTTAGTTCGTGTTGTGAAATGTTAGGTTTATTCCGATAACGAACGCAATCCTTATCTTTAATT--CTATT--CTT-AAAGAAGTATCTTTCGACAAGAAAGAATAATTAGGATGAAGACAAGTCCTCATGACCCTTATGGAGTGGGCTACAGACGTGCCACAAAGATTTCTACAAAAGGAAGCAAAGATG---ATAAGTCTGAGCGAATCCCT-AAAAGAAATTGAAGTACGAATAAGAATCTGAAACTCGATTCTTTGAAAGCT-GGTTTT--CTG-CG-AATC-TATTTT-AGTAGATGATTTATTTTATTTTTATT-AGTAGGTATAGCACTGAATATC--TAAT-ATCAAT---AGAAAGGAGTATGAAAGTACTTACTTTGGATATTTAATCTCAGAATAACTAATAAGTTG----TAATAAGTTATCAGACTTCTTGCGATAAGGTGAGGA
>Sc13
GCATGTTGTTTAATTCGATAACCCACGACAAATCTTACCACTTCTTGTATAATA-------GAATTTTATTTTCTATTACAGGTGTTGCATGGCTGTCTTTAGTTCGTGTTGTGAAATGTTAGGTTTATTCCGATAACGAACGCAATCCTTATCTTTAATT--CTATT--CTT-AAAGAAGTATCTTTCGACAAGAAAGAATAATTAGGATGAAGACAAGTCCTCATGACCCTTATGGAGTGGGCTACAGACGTGCCACAAAGATTTCTACAAAAGGAAGCAAAGATG---ATAAGTCTGAGCAAATCCCC-AAAAGAAATTGAAGTACGAATAAGAATCTGAAACTCGATTCTTTGAAAGCT-GGTTTT--CTG-CG-AATC-TATTTTTAGTAGATGATTTA--TTTATTTTATT-AGTAGGTATAGCACTGAATATC--TAAT-ATCAAT---AGAAAGGAGTATGAAAGTACTTACTTTGGATATTTAATCTCAGAATAACTAATAAGTTG----TAATAAGTTATCAGACTTCTTGCGATAAGGTGAGGA
>Sc3
GCATGTTGTTTAATTCGATAACCCACGACAAATCTTACCACTTCTTGCATAATA-------GAATTTTATTTTCTATTACAGGTGTTGCATGGCTGTCTTTAGTTCGTGTTGTGAAATGTTAGGTTTATTCCGATAACGAACGCAATCCTTATCTTTAATT--CTATT--CTT-AAAGAAGTATCTTTCGACAAGAAAGAATAATTAGGATGAAGACAAGTCCTCATGACCCTTATGGAGTGGGCTACAGACGTGCCACAAAGATTTCTACAAAAGGAAGCAAAGATG---ATAAGTCTGAGCAAATCCCC-AAAAGAAATTGAAGTACGAATAAGAATCTGAAACTCGATTCTTTGAAAGCC-GGTTTT-CCTGCCGAAATC-TATTTT-AGTAGATGATTTA--TTTATTTTATT-AGTAGGTATAGCACTGAATATC--TAAT-ATCAAT---AGAAAGGAGTATGAAAGTACTTACTTTGGATATTTAATCTCAGAATAACTAATAAGTTG----TAATAAGTTATCAGACTTCTTGCGATAAGGTGAGGA
>Cor1
GCATGTTGTTTAATTCGATAACCCACGACAAATCTTACCACTTCTTGCATAATA-------GAATTTTATTTTCTATTACAGGTGTTGCATGGCTGTCTTTAGTTCGTGTTGTGAAATGTTAGGTTTATTCCGATAACGAACGCAATCCTTATCTTTAATT--CTATT--CTT-AAAGAAGTATCTTTCGACAAGAAAGAATAATTAGGATGAAGACAAGTCCTCATGACCCTTATGGAGTGGGCTACAGACGTGCCACAAAGATTTCTACAAAAGGAAGCAAAGATGATAATAAGTCTGAGCGAATCCCT-AAAAGAAATTGAAGTACGAATAAGAATCTGAAACTCGATTCTTTGAAAGCT-GGTTTT--CTG-CGAAATC-TATTTT-AGTAGATGATTTA--TTAATTTTATT-AGTAGGTATAGCACTGAATATC--TAAT-ATCAAT---AGAAAGGAGTATGAAAGTACTTACTTTGGATATTTAATCTCAGAATAACTAATAAGTTG----TAATAAGTTATCAGACTTCTTGCGATAAGGTGTGAA
>Cor5Cal39
GCATGTTGTTTAATTCGATAACCCACGACAAATCTTACCACTTCTTGCATAATA-------GAATTTTATTTTCTATTACAGGTGTTGCATGGCTGTCTTTAGTTCGTGTTGTGAAATGTTAGGTTTATTCCGATAACGAACGCAATCCTTATCTTTAATT--CTATT--CTT-AAAGAAGTATCTTTCGACAAGAAAGAATAATTAGGATGAAGACAAGTCCTCATGACCCTTATGGAGTGGGCTACAGACGTGCCACAAAGATTTCTACAAAAGGAAGCAAAGATGATAATAAGTCTGAGCGAATCCCT-AAAAGAAATTGAAGTACGAATAAGAATCTGGAACTCGATTCTTTGAAGGCT-GGTTTT--CTG-CGAAATC-TATTTT-AGTAGATGATTTA--TTAATTTTATT-AGTAGGTATAGCACTGAATATC--TAAT-ATCAAT---AGAAAGGAGTATGAAAGTACTTACTTTGGATATTTAATCTCAGAATAACTAATAAGTTG----TAATAAGTTATCAGACTTCTTGCGATAAGGTGTGAA
>Cal6
GCATGTTGTTTAATTCGATAACCCACGACAAATCTTACCACTTCTTGCATAATA-------GAATTTTATTTTCTATTACAGGTGTTGCATGGCTGTCTTTAGTTCGTGTTGTGAAATGTTAGGTTTATTCCGATAACGAACGCAATCCTTATCTTTAATT--CTATT--CTT-AAAGAAGTATCTTTCGACAAGAAAGAATAATTAGGATGAAGACAAGTCCTCATGACCCTTATGGAGTGGGCTACAGACGTGCCACAAAGATTTCTACAAAAGGAAGCAAAGATGAAAGAAAGTCTGAGCAAATCCCT-AAAAGAAATTGAAGTACGAATAAGAATCTGGAACTCGATTCTTTGAAGGCT-GGTTTT--CTG-CG-AATC-TATTTT-AGTAGATGATTTA--TTTATTTTATT-AGTAGGTATAGCACTGAATATC--TAAT-ATCATT---AGAAAGGAGTATGAAAGTACTTACTTTGGATATTTAATCTCAGAATAACTAATAAGTTG----TAATAAGTTATCAGACTTCTTGCGATAAGGTGAGGA
>Spa3
GCATGTTGTTTAATTCGATAACCCACGACAAATCTTACCACTTCTTGCATAATA-------GAATTTAA-TTTCTATTACAGGTGTTGCATGGCTGTCTTTAGTTCGTGTTGTGAAATGTTAGGTTTATTCCGATAACGAACGCAATCCTTATCTTTAATT--CTATT--CTT-AAAGAAGTATCTTTCGACAAGAAAGAATAATTAGGATGAAGACAAGTCCTCATGACCCTTATGGAGTGGGCTACAGACGTGCCACAAAGATTTCTACAAAAGGAAGCAAAGATG---TTAAGTCTGAGCGAATCCCT-AAAAGAAATTGAAGTACGAATAAGAATCTGGAACTCGATTCTTTGAAGGCTTGGTTTT--CTG-CG-AATC-TATTTT-AGTAGATGATTTA--TTTATTTTATT-AGTAGGTATAGCACTGAATATC--TAAT-AAAATT---AGAAAGGAGTATGAAAGTACTTACTTTGGATATTTAATCTCAGAATAACTAATAAGTTG----TAATAAGTTATCAGACTTCTTGCGATAAGGTGAGGA
>Spa5
GCATGTTGTTTAATTCGATAACCCACGACAAATCTTACCACTTCTTGCATAATA-------GAATTTAA-TTTCTATTACAGGTGTTGCATGGCTGTCTTTAGTTCGTGTTGTGAAATGTTAGGTTTATTCCGATAACGAACGCAATCCTTATCTTTAATT--CTATT--CTT-AAAGAAGTATCTTTCGACAAGAAAGAATAATTAGGATGAAGACAAGTCCTCATGACCCTTATGGAGTGGGCTACAGACGTGCCACAAAGATTTCTACAAAAGGAAGCAAAGATG---TTAAGTCTGAGCGAATCCCT-AAAAGAAATTGAAGTACGAATAAGAATCTGGAACTCGATTCTTTGAAG-------------TG-CG-AATC-TATTTT-AGTAGATGATTTA--TTTATTTTATT-AGTAGGTATAGCACTGAATATC--TAAT-AAAATT---AGAAAGGAGTATGAAAGTACTTACTTTGGATATTTAATCTCGGAATAACTAATAAGTTG----TAATAAGTTATCAGACTTCTTGCGATAAGGTGAGGA
>Mon4
GCATGTTGTTTAATTCGATAACCCACGACAAATCTTACCACTTCTTGCATAATA-------GAATTTAA-TTTCTATTACAGGTGTTGCATGGCTGTCTTTAGTTCGTGTTGTGAAATGTTAGGTTTATTCCGATAACGAACGCAATCCTTATCTTTAATT--CTATT--CTT-AAAGAAGTATCTTTCGACAAGAAAGAATAATTAGGATGAAGACAAGTCCTCATGACCCTTATGGAGTGGGCTACAGACGTGCCACAAAGATTTCTACAAAAGGAAGCAAAGATG---TTAAGTCTGAGCGAATCCCT-AAAAGAAATTGAAGTACGAATAAGAATCTGGAACTCGATTCTTTGAAG----GGTTTT--CTG-CGAAATC-TATTTT-AGTAGATGATTTA--TTTATTTTATT-AGTGGGTTTAGCCCTGAATTTC--TAAT-AAAATT---AGAAGGGGGTTTGAAAGTCCTTACTTTGGATATTTAATCTCAGAATAACTAATAAGTTG----TAATAAGTTATCAAACTTCTTGCGATAAGGGGAGGA
>Mon12
GCATGTTGTTTAATTCGATAACCCACGACAAATCTTACCACTTCTTGCATAATA-------GAAATTAA-ATTCTATTACAGGTGTTGCATGGCTGTCTTTAGTTCGTGTTGTGAAATGTTAGGTTTATTCCGATAACGAACGCAATCCTTATCTTTAATT--CTATT--CTT-AAAGAAGTATCTTTCGACAAGAAAGAATAATTAGGATGAAGACAAGTCCTCATGACCCTTATGGAGTGGGCTACAGACGTGCCACAAAGATTTCTACAAAAGGAAGCAAAGATG---TTAAGTCTGAGCGAATCCCT-AAAAGAAATTGAAGTACGAATAAGAATCTGGAACTCGATTCTTTGAAAGCT-GGTTTT-CCTG-CGAAATC-TATTTT-AGTAGATGATTTA--TTTATTTTATT-AGTAGGTATAGCACTGAATATC--TAAT-AAAATT---AGAAAGGAGTATGAAAGTACTTACTTTGGATATTTAATCTCAGAATAACTAATAAGTTG----TAATAAGTTATCA-----------------------
>Mon23
GCATGTTGTTTAATTCGATAACCCACGACAAATCTTACCACTTCTTGCATAATA-------GAATTTAA-TTTCTATTACAGGTGTTGCATGGCTGTCTTTAGTTCGTGTTGTGAAATGTTAGGTTTATTCCGATAACGAACGCAATCCTTATCTTTAATT--CTATT--CTT-AAAGAAGTATCTTTCGACAAGAAAGAATAATTAGGATGAAGACAAGTCCTCATGACCCTTATGGAGTGGGCTACAGACGTGCCACAAAGATTTCTACAAAAGGAAGCAAAGATG---TTAAGTCTGAGCGAATCCCT-AAAAGAAATTGAAGTACGAATAAGAATCTGGAACTCGATTCTTTGAAA----GGTTTT--CTG-CGAAATC-TATTTT-AGTAGATGATTTA--TTTATTTTATT-AGTGGGTATAGCACTGAATATC--TAAT-AAAATT---AGAAGGGGGTTTGAAAGTCCTTACTTTGGATATTTAATCTCAGAATAACTAATAAGTTG----TAATAAGTTATCAAACTTTTTGCGATAAGGGGAGGA
>Ma47Ma51Ma59
GCATGTTGTTTAATTCGATAACCCACGACAAATCTTACCACTTCTTGCATAATA-------GAATTTAA-TTTCTATTACAGGTGTTGCATGGCTGTCTTTAGTTCGTGTTGTGAAATGTTAGGTTTATTCCGATAACGAACGCAATCCTTATCTTTAATT--CTATT--CTT-AAAGAAGTATCTTTCGACAAGAAAGAATAATTAGGATGAAGACAAGTCCTCATGACCCTTATGGAGTGGGCTACAGACGTGCCACAAAGATTTCTACAAAAGGAAGCAAAGATG---TTAAGTCTGAGCGAATCCCT-AAAAGAAATTGAAGTACGAATAAGAATCTGGAACTCGATTCTTTGAAGGCT-GGTTTT--CTG-CGAAATC-TATTTT-AGTAGATGATTTA--TTTATTTTATT-AGTAGGTATAGCACTGAATATC--TAAT-AAAATT---AGAAAGGAGTATGAAAGTACTTACTTTGGATATTTAATCTCAGAATAACTAATAAGTTG----TAATAAGTTATCAGACTTCTTGCGATAAGGTGTGAA
>Ma53Ma62Ma66Ma71
GCATGTTGTTTAATTCGATAACCCACGACAAATCTTACCACTTCTTGCATAATA-------GAATTTAA-TTTCTATTACAGGTGTTGCATGGCTGTCTTTAGTTCGTGTTGTGAAATGTTAGGTTTATTCCGATAACGAACGCAATCCTTATCTTTAATT--CTATT--CTT-AAAGAAGTATCTTTCGACAAGAAAGAATAATTAGGATGAAGACAAGTCCTCATGACCCTTATGGAGTGGGCTACAGACGTGCCACAAAGATTTCTACAAAAGGAAGCAAAGATG---TTAAGTCTGAGCGAATCCCT-AAAAGAAATTGAAGTACGAATAAGAATCTGGAACTCGATTCTTTGAAAGCT-GGTTTT--CTG-CGAAATC-TATTTT-AGTAGATGATTTA--TTTATTTTATT-AGTAGGTATAGCACTGAATATC--TAAT-AAAATT---AGAAAGGAGTATGAAAGTACTTACTTTGGATATTTAATCTCAGAATAACTAATAAGTTG----TAATAAGTTATCAGACTTCTTGCGATAAGGTGTGAA
>Mn33
GCATGTTGTTTAATTCGATAACCCACGACAAATCTTACCACTTCTTGCATAATA-------GAATTTAA-TTTCTATTACAGGTGTTGCATGGCTGTCTTTAGTTCGTGTTGTGAAATGTTAGGTTTATTCCGATAACGAACGCAATCCTTATCTTTAATT--CTATT--CTT-AAAGAAGTATCTTTCGACAAGAAAGAATAATTAGGATGAAGACAAGTCCTCATGACCCTTATGGAGTGGGCTACAGACGTGCCACAAAGATTTCTACAAAAGGAAGCAAAGATG---TTAAGTCTGAGCGAATCCCT-AAAAGAAATTGAAGTACGAATAAGAATCTGGAACTCGATTCTTTGAAGGCTGGGTTTT--CTG-CGAAATC-TATTTTTAGTAGATGATTTA--TTTATTTTATT-AGTAGGTATAGCACTGAATATC--TAAT-AAAATT---AGAAAGGAGTATGAAAGTACTTACTTTGGATATTTAATCTCAGAATAACTAATAAGTTG----TAATAAGTTATCAGACTTCTTGCGATAAGGTGAGGA
>Pyr1
GCATGTTGTTTAATTCGATAACCCACGACAAATCTTACCACTTCTTGCATAATA-------GAATTTAA-TTTCTATTACAGGTGTTGCATGGCTGTCTTTAGTTCGTGTTGTGAAATGTTAGGTTTATTCCGATAACGAACGCAATCCTTATCTTTAATT--CTATT--CTT-AAAGAAGTATCTTTCGACAAGAAAGAATAATTAGGATGAAGACAAGTCCTCATGACCCTTATGGAGTGGGCTACAGACGTGCCACAAAGATTTCTACAAAAGGAAGCAAAGATG---TTAAGTCTGAGCGAATCCCT-AAAAGAAATTGAAGTACGAATAAGAATCTGGAACTCGATTCTTTGAAGGCTGGGTTTT-CCTG-CGAAATCCTATTCT-AGTAGATGATTTATTTTATTTTTATT-AGTAGGTATAGCACTGAATATC--TAAT-AAAATT---AGAAAGGAGTATGAAAGTACTTACTTTGGATATTTAATCTCAGAATAACTAATAAGTTG----TAATAAGTTATCAGACTTCTTGCGATAAGGTGAGGA
>Sc5
GCATGTTGTTTAATTCGATAACCCACGACAAATCTTACCACTTCTTGCATAATA-------GAATTTTATTTTCTATTACAGGTGTTGCATGGCTGTCTTTAGTTCGTGTTGTGAAATGTTAGGTTTATTCCGATAACGAACGCAATCCTTATCTTTAATT--CTATT--CTT-AAAGAAGTATCTTTCGACAAGAAAGAATAATTAGGATGAAGACAAGTCCTCATGACCCTTATGGAGTGGGCTACAGACGTGCCACAAAGATTTCTACAAAAGGAAGCAAAGATG---ATAAGTCTGAGCGAATCCCT-AAAAGAAATTGAAGTACGAATAAGAATCTGGAACTCGATTCTTTGAAGGCT-GGTTTT--CTG-CG-AATC-TATTTT-AGTAGATGATTTA--TTTATTTTATT-AGTAGGTATAGCACTGAATATC--TAAT-ATCAAT---AGAAAGGAGTATGAAAGTACTTACTTTGGATATTTAATCTCAGAATAACTAATAAGTTG----TAATAAGTTATCAGACTTCTTGCGATAAGGTGAGGA
>Sc8
GCATGTTGTTTAATTCGATAACCCACGACAAATCTTACCACTTCTTGTATAATA-------GAATTTTATTTTCTATTACAGGTGTTGCATGGCTGTCTTTAGTTCGTGTTGTGAAATGTTAGGTTTATTCCGATAACGAACGCAATCCTTATCTTTAATT--CTATT--CTT-AAAGAAGTATCTTTCGACAAGAAAGAATAATTAGGATGAAGACAAGTCCTCATGACCCTTATGGAGTGGGCTACAGACGTGCCACAAAGATTTCTACAAAAGGAAGCAAAGATG---ATAAGTCTGAGCAAATCCCC-AAAAGAAATTGAAGTACGAATAAGAATCTGGAACTCGATTCTTTGAAGGCT-GGTTTT--CTG-CGAAATC-TATTTT-AGTAGATGATTTA--TTTATTTTATT-AGTAGGTATAGCACTGAATATC--TAAT-ATCAAT---AGAAAGGAGTATGAAAGTACTTACTTTGGATATTTAATCTCAGAATAACTAATAAGTTG----TAATAAGTTATCAGACTTCTTGCGATAAGGTGAGGA
>Sc9
GCATGTTGTTTAATTCGATAACCCACGACAAATCTTACCACTTCTTGTATAATA-------GAATTTTATTTTCTATTACAGGTGTTGCATGGCTGTCTTTAGTTCGTGTTGTGAAATGTTAGGTTTATTCCGATAACGAACGCAATCCTTATCTTTAATT--CTATT--CTT-AAAGAAGTATCTTTCGACAAGAAAGAATAATTAGGATGAAGACAAGTCCTCATGACCCTTATGGAGTGGGCTACAGACGTGCCACAAAGATTTCTACAAAAGGAAGCAAAGATG---ATAAGTCTGAGCAAATCCCC-AAAAGAAATTGAAGTACGAATAAGAATCTGGAACTCGATTCTTTGAAGGCTGGGTTTT-CCTG-CGAAATCCTATTTT-AGTAGATGATTTA--TTTATTTTATT-AGTAGGTATAGCACTGAATATC--TAAT-ATCAAT---AGAAAGGAGTATGAAAGTACTTACTTTGGATATTTAATCTCAGAATAACTAATAAGTTG----TAATAAGTTATCAGACTTCTTGCGATAAGGTGAGGA
>Sc14
GCATGTTGTTTAATTCGATAACCCACGACAAATCTTACCACTTCTTGCATAATA-------GAATTTTATTTTCTATTACAGGTGTTGCATGGCTGTCTTTAGTTCGTGTTGTGAAATGTTAGGTTTATTCCGATAACGAACGCAATCCTTATCTTTAATT--CTATT--CTT-AAAGAAGTATCTTTCGACAAGAAAGAATAATTAGGATGAAGACAAGTCCTCATGACCCTTATGGAGTGGGCTACAGACGTGCCACAAAGATTTCTACAAAAGGAAGCAAAGATG---ATAAGTCTGAGCGAATCCCT-AAAAGAAATTGAAGTACGAATAAGAATCTGGAACTCGATTCTTTGAAGGCT-GGTTTT--CTG-CG-AATC-TATTTT-AGTAGATGATTTA--TTTATTTTATT-AGTAGGTATAGCACTGAATATC--TAAT-ATCAAT---AGAAAGGAGTATGAAAGTACTTACTTTGGATATTTAATCTCAGAATAACTAATAAGTTGTTTGTAATAAGTTATCAGACTTCTTGCGATAAGGTGAGGA
>Sc16
GCATGTTGTTTAATTCGATAACCCACGACAAATCTTACCACTTCTTGTATAATA-------GAATTTTATTTTCTATTACAGGTGTTGCATGGCTGTCTTTAGTTCGTGTTGTGAAATGTTAGGTTTATTCCGATAACGAACGCAATCCTTATCTTTAATT--CTATT--CTT-AAAGAAGTATCTTTCGACAAGAAAGAATAATTAGGATGAAGACAAGTCCTCATGACCCTTATGGAGTGGGCTACAGACGTGCCACAAAGATTTCTACAAAAGGAAGCAAAGATG---ATAAGTCTGAGCAAATCCCC-AAAAGAAATTGAAGTACGAATAAGAATCTGGAACTCGATTCTTTGAAGGCT-GGTTTT--CTG-CG-AATC-TATTTT-AGTAGATGATTTA-TTTATTTTTATT-AGTAGGTATAGCACTGAATATC--TAAT-ATCAAT---AGAAAGGAGTATGAAAGTACTTACTTTGGATATTTAATCTCAGAATAACTAATAAGTTG----TAATAAGTTATCAGACTTCTTGCGATAAGGTGAGGA
